# Supplementary material for: FapydG in the Shadow of OXOdG—A Theoretical Study of Clustered DNA Lesions
Source: Int J Mol Sci. 2023 Mar 10;24(6):5361. doi: 10.3390/ijms24065361 (PMC10049008; doi:10.3390/ijms24065361)
Supplement: Supplementary file 1 [file ijms-24-05361-s001.zip]

Archive with 4 entries (4 files):
- ijms-2219295-supplementary.pdf
- oligo_Fapy_G_Cation.pdb
- oligo_FapyG_Anion.pdb
- oligo_FapyG_Neutral.pdb
